# Supplementary material for: Mesenchymal Stromal Cell-Derived Extracellular Vesicles Attenuate Dendritic Cell Maturation and Function
Source: Front Immunol. 2018 Nov 9;9:2538. doi: 10.3389/fimmu.2018.02538 (PMC6237916; doi:10.3389/fimmu.2018.02538)
Supplement: Supplementary file 1 [file Table_1.xlsx]

## Sheet: Supplementary Table S1
Supplementary Table S1: Nanostring detected counts and fold changes in microRNA expression between MSC-EVs and MSCs. Three MSC-EV samples and correspondent MSCs were assessed for microRNA expression (n=799) using the NanoString microRNA V3 panel. The table indicates the geometric mean, SEM and coefficient of variation (CV) of miRNA copy counts in MSCs and MSC-EVs and the relationship between fold…
Gene name	Acession number	MSC			MSC-EV			FC	Pvalue
		Counts	SEM	CV	Counts	SEM	CV
hsa-miR-223-3p	MIMAT0000280	1.01961	0.02	0.0339747	2029.6	2945.38	2.51357	-1992.68	0.0136755
hsa-miR-4286	MIMAT0016916	9.81926	2.2509	0.397043	8182.36	2492.01	0.527511	-833.26	0.000166881
hsa-miR-142-3p	MIMAT0000434	7.40345	0.153333	0.0358726	1659.44	2201.06	2.29737	-224.16	0.0239406
hsa-miR-630	MIMAT0003299	5.69316	4.67659	1.42278	1232.45	139.34	0.195824	-216.51	0.0234733
hsa-miR-136-5p	MIMAT0000448	1.78882	1.45677	1.41054	209.923	28.2824	0.233354	-117.51	0.00821933
hsa-miR-4454+hsa-miR-7975	MIMAT0018976	1651.5	501.619	0.526087	173825	47161.3	0.469932	-105.25	0.000407242
hsa-miR-4516	MIMAT0019053	1.9009	1.81675	1.65537	172.543	148.047	1.48615	-90.88	0.0180407
hsa-miR-642a-3p	MIMAT0020924	1.19503	0.194108	0.281336	105.912	31.8156	0.520302	-88.76	0.00438733
hsa-miR-126-3p	MIMAT0000445	13.4046	5.24913	0.678257	1156.74	1447.14	2.16688	-86.29	0.0192849
hsa-miR-1915-3p	MIMAT0007892	1.01961	0.02	0.0339747	86.4978	12.3322	0.246942	-84.92	0.001525
hsa-miR-19b-3p	MIMAT0000074	5.26531	4.59157	1.51042	420.928	113.982	0.469016	-79.99	0.00759537
hsa-miR-19a-3p	MIMAT0000073	2.53871	3.38111	2.30678	174.27	40.8062	0.405569	-68.7	0.021432
hsa-miR-451a	MIMAT0001631	2.13493	2.71672	2.20406	142.139	294.256	3.58569	-66.65	0.036496
hsa-miR-377-3p	MIMAT0000730	1.32207	0.383724	0.50272	79.0715	20.4804	0.448621	-59.86	0.000481922
hsa-miR-335-5p	MIMAT0000765	1.04287	0.0218581	0.0363031	59.7665	42.6828	1.23696	-57.43	0.0289296
hsa-miR-374c-5p	MIMAT0018443	1.01961	0.02	0.0339747	34.4665	10.1474	0.509939	-33.84	0.00835669
hsa-miR-874-5p	MIMAT0026718	1.01961	0.02	0.0339747	26.7305	8.95089	0.57999	-26.25	0.0167328
hsa-miR-539-5p	MIMAT0003163	3.86959	2.81308	1.25915	86.7952	30.3389	0.605431	-22.44	0.0302696
hsa-miR-4521	MIMAT0019058	1.5869	0.913498	0.997055	27.3416	15.2987	0.969146	-17.25	0.0131711
hsa-miR-29b-3p	MIMAT0000100	94.9956	34.5981	0.630827	1378.16	47.18	0.0592952	-14.51	0.0119513
hsa-miR-374a-5p	MIMAT0000727	6.98611	1.47193	0.364932	22.5443	12.3815	0.951255	-13.5	0.00956248
hsa-miR-493-3p	MIMAT0003161	12.1282	0.692925	0.098958	137.619	39.5689	0.498008	-11.35	0.0123017
hsa-miR-106b-5p	MIMAT0000680	14.1074	8.33109	1.02286	145.51	48.559	0.578013	-10.32	0.0159539
hsa-miR-137	MIMAT0000429	3.9757	1.07122	0.466687	36.7301	5.13396	0.242098	-9.25	0.00512813
hsa-miR-32-5p	MIMAT0000090	12.7956	2.99318	0.405167	112.681	51.7958	0.796171	-8.81	0.01864
hsa-miR-381-3p	MIMAT0000736	10.1784	2.09128	0.355872	86.0507	22.6188	0.455277	-8.45	0.0044085
hsa-miR-455-5p	MIMAT0003150	1.01961	0.02	0.0339747	7.88899	2.53406	0.55636	-7.75	0.0431922
hsa-miR-376a-3p	MIMAT0000729	81.5285	6.41967	0.136384	585.907	55.1023	0.162893	-7.19	0.000279933
hsa-miR-601	MIMAT0003269	7.72142	1.78315	0.399993	50.2809	19.4021	0.668354	-6.51	0.0406852
hsa-miR-376c-3p	MIMAT0000720	47.1704	4.32813	0.158925	289.431	55.4498	0.331829	-6.14	0.0117843
hsa-miR-21-5p	MIMAT0000076	1150.95	122.497	0.184343	6957.73	794.787	0.197853	-6.05	0.000616498
hsa-miR-1180-3p	MIMAT0005825	10.4329	1.22824	0.20391	57.1837	11.8686	0.35949	-5.48	0.00783529
hsa-miR-575	MIMAT0003240	42.0335	3.71683	0.153157	220.897	68.4058	0.53637	-5.25	0.027018
hsa-miR-424-5p	MIMAT0001341	99.882	7.60222	0.13183	472.72	36.7034	0.134482	-4.73	0.000310493
hsa-miR-148a-3p	MIMAT0000243	88.8915	11.4977	0.224032	385.963	55.2936	0.248136	-4.34	0.00343008
hsa-miR-337-5p	MIMAT0004695	35.8624	5.58213	0.269601	145.927	25.5231	0.302941	-4.07	0.00698971
hsa-miR-411-5p	MIMAT0003329	12.5916	4.43426	0.609961	51.2482	4.7935	0.162008	-4.07	0.0481262
hsa-miR-140-5p	MIMAT0000431	32.5245	3.85117	0.205089	131.313	28.8444	0.380465	-4.04	0.0159297
hsa-miR-340-5p	MIMAT0004692	40.51212584	5.31095	0.227064	161.586	44.4998	0.476997	-3.99	0.0468327
hsa-miR-590-5p	MIMAT0003258	40.548	5.7735	0.246621	157.954	20.0345	0.21969	-3.9	0.00303907
hsa-miR-1260a	MIMAT0005911	173.33	19.2745	0.192607	675.863	117.914	0.302182	-3.9	0.00931623
hsa-miR-450a-5p	MIMAT0001545	83.7461	12.0447	0.249111	286.923	60.1226	0.362938	-3.43	0.0317832
hsa-miR-15a-5p	MIMAT0000068	190.762	24.4744	0.22222	631.215	116.932	0.32086	-3.31	0.013642
hsa-miR-30b-5p	MIMAT0000420	149.443	8.34979	0.0967741	419.386	70.2443	0.290107	-2.81	0.0236222
hsa-miR-337-3p	MIMAT0000754	50.5404	6.76694	0.231907	133.953	12.302	0.159068	-2.65	0.00553592
hsa-miR-495-3p	MIMAT0002817	70.3742	5.19473	0.127853	160.641	19.8724	0.214266	-2.28	0.021339
hsa-miR-22-3p	MIMAT0000077	752.704	72.3445	0.166472	1631.44	91.9241	0.097593	-2.17	0.00459816
hsa-miR-30c-5p	MIMAT0000244	56.7974	8.87078	0.270517	102.802	10.8067	0.182077	-1.81	0.0479849
hsa-miR-361-5p	MIMAT0000703	174.741	14.5363	0.144085	302.717	27.6829	0.158393	-1.73	0.0178776
hsa-miR-196a-5p	MIMAT0000226	160.841	21.8141	0.234909	66.0347	1.7401	0.0456418	2.44	0.0156721
hsa-let-7i-5p	MIMAT0000415	6601.6	1305.22	0.34245	2453.62	234.515	0.165548	2.69	0.0137587
hsa-let-7a-5p	MIMAT0000062	18788.4	2772.34	0.255574	6805.73	143.811	0.0365998	2.76	0.0166963
hsa-miR-197-3p	MIMAT0000227	292.623	23.7891	0.140809	100.658	5.68761	0.097868	2.91	0.000648791
hsa-miR-181a-5p	MIMAT0000256	1467.38	105.326	0.124324	494.673	34.9897	0.122513	2.97	0.000849358
hsa-let-7c-5p	MIMAT0000064	1610.36	117.103	0.125952	540.172	81.4771	0.261255	2.98	0.0155181
hsa-miR-484	MIMAT0002174	136.122	22.2161	0.282682	44.1233	11.3078	0.443887	3.08	0.0347376
hsa-let-7b-5p	MIMAT0000063	10477.6	1045.13	0.172771	3362.63	210.575	0.108464	3.12	0.00093224
hsa-miR-574-3p	MIMAT0003239	304.055	38.8185	0.22113	95.8066	11.9557	0.216143	3.17	0.00600609
hsa-miR-125a-5p	MIMAT0000443	1639.42	160.579	0.169652	515.85	61.1002	0.205154	3.18	0.00413167
hsa-let-7e-5p	MIMAT0000066	1391.07	131.645	0.163913	361.09	35.1687	0.168695	3.85	0.00146815
hsa-miR-92a-3p	MIMAT0000092	464.189	32.9901	0.123098	118.709	19.7449	0.288092	3.91	0.0185037
hsa-miR-193a-5p+hsa-miR-193b-5p	MIMAT0004614	669.286	78.5193	0.203201	149.421	19.6486	0.227761	4.48	0.00170206
hsa-miR-365a-3p+hsa-miR-365b-3p	MIMAT0000710	2574.67	377.899	0.254223	548.179	68.294	0.215785	4.7	0.00205336
hsa-miR-196b-5p	MIMAT0001080	196.151	25.9136	0.228822	41.4041	9.75926	0.408257	4.74	0.0231946
hsa-miR-181c-5p	MIMAT0000258	12.019	2.42003	0.34875	2.3559	0.411213	0.302322	5.1	0.0053741
hsa-miR-210-3p	MIMAT0000267	49.0001	11.0215	0.389587	6.49386	1.58185	0.421913	7.54	0.0109644
hsa-miR-370-3p	MIMAT0000722	70.2898	14.5788	0.359244	9.32299	3.61996	0.672525	7.54	0.0486248
hsa-miR-197-5p	MIMAT0022691	15.7615	6.8198	0.749438	1.72668	0.565397	0.567155	9.12	0.012613
hsa-miR-181a-2-3p	MIMAT0004558	24.1805	7.18437	0.514617	2.0934	0.568585	0.470439	11.55	0.0077296
hsa-miR-597-5p	MIMAT0003265	57.3893	2.76946	0.0835843	4.36142	1.1228	0.4459	13.16	0.0090203
hsa-miR-548d-3p	MIMAT0003323	46.5979	9.99025	0.371339	2.95772	1.24099	0.726727	15.76	0.00994242
hsa-miR-548n	MIMAT0005916	39.4415	4.00126	0.175713	2.3559	0.411213	0.302322	16.74	0.00165643
hsa-miR-944	MIMAT0005916	62.3145	9.36444	0.260288	2.90905	1.54353	0.91902	21.42	0.0283426
hsa-miR-548q	MIMAT0011163	40.7577	16.6441	0.707314	1.59083	0.598294	0.651404	25.64	0.00419301
hsa-miR-1233-3p	MIMAT0005588	66.017	13.5268	0.354895	1.72668	0.565397	0.567155	38.22	0.00231178
hsa-miR-548aa+hsa-miR-548t-3p	MIMAT0018447	81.1562	53.7284	1.14668	1.72668	0.565397	0.567155	46.99	0.0107312
hsa-miR-1253	MIMAT0005904	130.476	70.9769	0.94221	1.72668	0.565397	0.567155	75.54	0.00442216
hsa-miR-502-5p	MIMAT0004775	208.816	101.261	0.839917	1.72668	0.565397	0.567155	120.89	0.00149757
